# Supplementary material for: Dynamics of Gill Responses to a Natural Infection with Neoparamoeba perurans in Farmed Tasmanian Atlantic Salmon
Source: Animals (Basel). 2024 Aug 15;14(16):2356. doi: 10.3390/ani14162356 (PMC11350870; doi:10.3390/ani14162356)
Supplement: Supplementary file 1 [file animals-14-02356-s001.zip]

Archive with 3 entries (2 files):
- animals-3086777- supplementary/
- animals-3086777- supplementary/Figure S1.pdf
- animals-3086777- supplementary/Table S1.xlsx
