# Supplementary material for: Dynamics of Gill Responses to a Natural Infection with Neoparamoeba perurans in Farmed Tasmanian Atlantic Salmon
Source: Animals (Basel). 2024 Aug 15;14(16):2356. doi: 10.3390/ani14162356 (PMC11350870; doi:10.3390/ani14162356)
Supplement: Supplementary file 1 [file animals-14-02356-s001.zip › animals-3086777- supplementary/Table S1.xlsx]

## Sheet: Table S1
Table S1. Sampling details, gill scores and gene expression data for sea-farmed Atlantic salmon (n = 60) experiencing an outbreak of amoebic gill disease (AGD) in Tasmania. Missing histopathological or gene expression data are marked as NA.
Sampling details								Gross AGD gill scores										Gill histopathology scores1						Gene expression (relative units)
								Individual gill arches								Average		Index criteria				Sum of		Abundance of N. perurans	ANG1	LL	IL8	GPX6	C1QTNF3
Fish ID	Group	Date	Week at sea	Pen	Weight (g)	Length (mm)		Left 1	Left 2	Left 3	Left 4	Right 1	Right 2	Right 3	Right 4	AGD score		Lamellar hyperplasia (LH)	Lamellar fusion (LF)	Lamellar oedema (LO)	Cellular anomalies (CA)	index criteria
316	Low AGD prevalence	2020-01-23	7	2	1014	430		0	0	0	0	0	0	0	2	0.25		0	0	2	2	4		NA	0.243278	1.05897	0.831674	1.73279	NA
317	Low AGD prevalence	2020-01-23	7	2	1102	415		0	0	0	2	0	0	0	0	0.25		1	1	1	1	4		0.032084	0.751959	5.40255	0.840076	5.08576	0.301213
318	Low AGD prevalence	2020-01-23	7	2	1485	482		0	0	0	0	0	0	0	0	0		0	0	1	0	1		0.103521	1.03578	2.39554	0.663181	0.823404	0.0324332
319	Low AGD prevalence	2020-01-23	7	2	1291	455		0	0	0	0	0	0	0	0	0		1	1	1	1	4		NA	0.847941	13.898	0.812851	5.68898	1.41036
320	Low AGD prevalence	2020-01-23	7	2	1340	450		0	0	0	0	0	0	2	0	0.25		1	1	1	1	4		0.000196661	0.274916	0.73062	0.424309	0.288159	0.155963
321	Low AGD prevalence	2020-01-23	7	3	1197	440		0	0	0	0	0	0	0	0	0		1	1	0	0	2		0.00460686	0.426728	1.44277	0.46042	0.88511	NA
322	Low AGD prevalence	2020-01-23	7	3	1143	440		0	0	0	0	0	0	0	0	0		0	0	0	1	1		0.02222	0.184614	1.23963	1.0347	0.267089	0.0351325
323	Low AGD prevalence	2020-01-23	7	3	1056	440		0	0	0	0	0	0	0	0	0		1	1	1	1	4		1.31735e-05	NA	NA	NA	NA	NA
324	Low AGD prevalence	2020-01-23	7	3	1059	432		0	0	0	0	0	0	2	0	0.25		0	0	1	1	2		0.000136199	2.07101	3.96056	0.239756	3.2343	0.218951
325	Low AGD prevalence	2020-01-23	7	3	1300	470		0	0	0	0	0	0	0	0	0		0	0	0	0	0		NA	0.511536	0.551525	0.335542	1.49675	NA
331	Low AGD prevalence	2020-01-23	7	5	1460	465		0	0	0	0	2	0	0	0	0.25		0	0	1	1	2		0.0400515	0.298644	2.93283	0.771391	3.3297	0.0818059
332	Low AGD prevalence	2020-01-23	7	5	1273	455		0	0	0	0	0	0	0	0	0		1	1	0	1	3		0.0476295	0.370431	0.603348	0.987023	1.7187	0.048023
333	Low AGD prevalence	2020-01-23	7	5	1217	460		0	0	0	0	0	0	0	0	0		1	1	1	1	4		0.0325319	0.336626	2.62041	1.72155	2.88246	0.11525
334	Low AGD prevalence	2020-01-23	7	5	954	420		0	2	0	0	0	0	0	0	0.25		1	0	0	2	3		0.0499975	1.81899	1.38775	1.0341	1.58818	0.119547
335	Low AGD prevalence	2020-01-23	7	5	1414	455		0	0	0	0	0	0	2	2	0.5		1	0	1	1	3		0.000356948	0.693969	0.910714	0.475589	0.896337	0.862748
336	Low AGD prevalence	2020-01-23	7	6	1498	475		0	0	0	1	0	0	0	0	0.125		NA	NA	NA	NA	NA		0.000604487	0.23753	0.971089	0.928328	1.3973	0.188973
337	Low AGD prevalence	2020-01-23	7	6	1095	445		0	0	2	0	0	0	0	0	0.25		1	0	0	0	1		NA	2.21436	7.87074	0.604997	3.00125	4.15024
338	Low AGD prevalence	2020-01-23	7	6	1039	420		0	0	0	0	0	0	0	0	0		1	0	0	1	2		0.0030394	0.162684	7.76325	0.800805	6.66129	0.558019
339	Low AGD prevalence	2020-01-23	7	6	692	420		0	2	0	0	0	0	0	0	0.25		0	0	0	1	1		5.38147	0.779471	3.8933	0.215956	1.34053	1.87678
340	Low AGD prevalence	2020-01-23	7	6	1165	450		0	0	0	0	0	0	0	0	0		1	1	0	1	3		0.072695	2.04618	4.84675	0.483033	2.19743	0.165318
411	High AGD prevalence	2020-02-18	11	17	1645	497		2	3	3	2	2	3	2	2	2.375		4	4	3	2	13		NA	0.456859	5.29461	0.939039	7.36095	1.74064
412	High AGD prevalence	2020-02-18	11	17	1205	456		2	2	1	2	2	2	2	1	1.75		2	2	1	2	7		3.13399	1.28992	1.65615	0.613115	2.61206	0.390411
413	High AGD prevalence	2020-02-18	11	17	900	422		2	3	2	2	3	2	2	3	2.375		2	2	1	2	7		NA	1.01555	0.646202	NA	NA	1.11594
414	High AGD prevalence	2020-02-18	11	17	1355	472		3	2	2	2	2	3	2	2	2.25		2	2	1	2	7		NA	1.01524	2.18687	NA	NA	0.274297
415	High AGD prevalence	2020-02-18	11	17	1360	485		3	3	3	3	3	3	3	3	3		4	4	1	2	11		NA	0.437657	1.53594	0.461996	2.30597	0.306256
416	High AGD prevalence	2020-02-18	11	16	1155	444		1	2	2	0	2	2	2	1	1.5		2	2	1	1	6		1.15509	2.5749	3.70515	0.640706	0.678185	0.145134
417	High AGD prevalence	2020-02-18	11	16	1170	453		2	2	2	2	1	2	2	2	1.875		2	2	1	1	6		7.82451	0.313629	4.24543	1.21113	0.394342	10.2178
418	High AGD prevalence	2020-02-18	11	16	950	427		2	2	2	2	2	3	2	3	2.25		1	1	0	1	3		8.27065	NA	NA	NA	NA	NA
419	High AGD prevalence	2020-02-18	11	16	1115	440		2	3	2	2	2	2	2	2	2.125		2	2	0	1	5		NA	9.30274	NA	0.517177	6.70965	2.09635
420	High AGD prevalence	2020-02-18	11	16	1610	488		2	1	1	2	0	1	0	1	1		1	1	0	2	4		10.8378	2.90985	0.623007	0.673124	5.13527	0.268573
421	High AGD prevalence	2020-02-18	11	15	1625	485		2	2	3	3	2	2	3	2	2.375		3	3	2	3	11		NA	8.90349	15.0635	1.1601	10.3838	13.252
422	High AGD prevalence	2020-02-18	11	15	1295	462		3	2	3	3	3	2	3	2	2.625		2	2	1	1	6		1.59992	1.07992	1.4661	1.98756	2.0242	3.07729
423	High AGD prevalence	2020-02-18	11	15	1335	465		2	2	3	2	3	2	2	2	2.25		2	2	1	1	6		1.70291	0.185929	1.80225	1.4225	5.20522	0.413005
424	High AGD prevalence	2020-02-18	11	15	1680	485		2	2	2	2	2	2	2	2	2		2	2	2	1	7		3.40581	0.613027	2.3928	2.80828	3.18134	1.04415
425	High AGD prevalence	2020-02-18	11	15	1405	495		2	2	2	3	2	2	2	3	2.25		1	1	0	1	3		2.4932	0.931966	21.437	0.661156	5.21622	NA
461	High AGD prevalence	2020-03-04	13	14	1535	458		2	2	3	3	3	2	2	3	2.5		3	3	1	1	8		NA	7.3807	9.42168	1.21604	9.35036	4.3342
462	High AGD prevalence	2020-03-04	13	14	1425	470		2	3	3	2	2	2	3	2	2.375		3	3	0	1	7		13.4357	13.3952	9.37966	0.428942	5.23946	9.13195
463	High AGD prevalence	2020-03-04	13	14	1570	480		3	3	3	3	3	3	3	2	2.875		3	3	0	2	8		16.2009	1.14879	19.6074	0.996034	5.35555	NA
464	High AGD prevalence	2020-03-04	13	14	1345	470		2	2	2	2	2	2	1	2	1.875		2	2	0	1	5		4.31093	0.527233	3.40519	0.352917	1.29096	2.81116
465	High AGD prevalence	2020-03-04	13	14	1380	468		3	2	3	3	3	2	3	2	2.625		1	1	0	1	3		0.513345	2.09859	6.5521	0.232357	1.09912	5.84521
501	Post-freshwater treatment	2020-04-08	18	5	1935	512		3	3	3	3	3	2	2	3	2.75		3	3	2	2	10		NA	2.2613	2.21816	NA	1.12739	1.76118
502	Post-freshwater treatment	2020-04-08	18	5	2620	555		1	3	2	2	1	1	1	2	1.625		3	3	2	2	10		NA	2.11776	4.29984	1.55868	0.891136	2.46378
503	Post-freshwater treatment	2020-04-08	18	5	2175	542		2	2	2	1	2	2	2	2	1.875		3	3	2	2	10		NA	0.0942596	1.92373	0.969613	1.14222	1.31034
504	Post-freshwater treatment	2020-04-08	18	5	1710	485		3	3	2	3	2	2	3	2	2.5		3	3	2	2	10		22.1311	0.973005	3.3973	0.794915	0.72296	4.95445
505	Post-freshwater treatment	2020-04-08	18	5	2605	540		2	2	2	1	2	2	2	2	1.875		1	1	1	1	4		1.59992	0.0883107	1.39306	0.831358	0.339111	0.246474
506	Post-freshwater treatment	2020-04-08	18	6	1870	511		1	1	2	0	2	1	2	0	1.125		1	0	1	0	2		0.129229	0.554144	0.805874	1.02324	NA	0.115822
507	Post-freshwater treatment	2020-04-08	18	6	2465	552		2	2	3	2	2	2	2	2	2.125		3	2	1	1	7		NA	NA	NA	NA	NA	NA
508	Post-freshwater treatment	2020-04-08	18	6	1695	505		3	2	2	2	2	1	2	2	2		2	2	2	3	9		NA	NA	NA	NA	NA	NA
509	Post-freshwater treatment	2020-04-08	18	6	2265	517		2	2	1	1	1	2	1	2	1.5		2	2	1	1	6		NA	0.419651	1.60629	0.425603	1.00466	1.15046
510	Post-freshwater treatment	2020-04-08	18	6	1815	505		3	3	2	2	3	2	2	3	2.5		3	2	2	1	8		8.32817	0.41273	1.72724	0.545548	2.38475	4.19964
536	Post-freshwater treatment	2020-04-09	18	15	1650	500		2	2	3	3	3	2	2	2	2.375		2	2	1	2	7		NA	5.75881	8.21504	3.44351	5.18931	0.406874
537	Post-freshwater treatment	2020-04-09	18	15	1485	482		2	1	2	1	2	2	2	2	1.75		1	1	1	1	4		2.5633	5.3708	12.3321	1.70293	3.34445	3.45881
538	Post-freshwater treatment	2020-04-09	18	15	2025	527		3	3	3	3	3	3	2	3	2.875		3	3	1	2	9		25.0719	0.803804	0.657758	2.17422	1.61152	2.43532
539	Post-freshwater treatment	2020-04-09	18	15	1555	482		3	3	2	2	3	3	3	2	2.625		3	3	1	2	9		10.5414	0.265209	9.96025	2.24507	3.70955	13.057
540	Post-freshwater treatment	2020-04-09	18	15	2040	518		2	1	2	1	2	1	2	0	1.375		1	1	1	1	4		0.142398	0.516552	1.28555	1.4545	0.5166	0.0246949
576	Post-freshwater treatment	2020-04-21	20	14	2065	515		0	0	0	0	0	0	0	0	0		1	1	0	1	3		0.0249988	0.421462	2.0712	0.810385	1.32912	0.796374
577	Post-freshwater treatment	2020-04-21	20	14	3010	565		0	0	0	0	0	0	0	0	0		1	0	0	1	2		0.00379417	0.720703	1.71158	0.673827	0.974097	0.710858
578	Post-freshwater treatment	2020-04-21	20	14	1945	520		1	2	2	1	0	1	1	1	1.125		2	2	1	2	7		NA	1.01316	16.919	1.6589	0.84794	1.19107
579	Post-freshwater treatment	2020-04-21	20	14	2330	555		1	0	1	1	0	1	0	0	0.5		1	1	1	2	5		0.1125	0.516778	1.00546	0.510661	0.975009	1.7319
580	Post-freshwater treatment	2020-04-21	20	14	1650	495		2	2	2	2	2	2	2	1	1.875		1	1	2	1	5		10.3963	NA	2.2199	0.295061	NA	15.327
1 Scoring system 0–4, with 0 = no pathological changes, 1 = mild changes affecting < 10% of gill tissue, 2 = moderate changes affecting 10–25% of gill tissue, 3 = severe changes affecting 25–50% of gill tissue, and 4 = very severe changes affecting > 50% of gill tissue.
